# Supplementary material for: Linbots: Soft Modular Robots Utilizing Voice Coils
Source: Soft Robot. 2019 Apr 16;6(2):195–205. doi: 10.1089/soro.2018.0058 (PMC6486669; doi:10.1089/soro.2018.0058)
Supplement: Supplemental data [file Supp_Data.zip]

Archive with 13 entries (13 files):
- Supp_Data.pdf
- CAD/Base.ipt
- CAD/Cap.ipt
- CAD/COilv2.ipt
- CAD/fullleg.iam
- CAD/HallEffectSensor.ipt
- CAD/Holder.ipt
- CAD/Leg.ipt
- CAD/Magnet.ipt
- CAD/MagnetSide.iam
- CAD/PCB.iam
- CAD/Spring.iam
- PCB Schematic.pdf
